# Supplementary material for: Consonant and Vowel Processing in Word Form Segmentation: An Infant ERP Study
Source: Brain Sci. 2018 Jan 31;8(2):24. doi: 10.3390/brainsci8020024 (PMC5836043; doi:10.3390/brainsci8020024)
Supplement: Supplementary file 1 [file brainsci-08-00024-s001.zip]

Archive with 7 entries (6 files):
- Table_S1.docx
- __MACOSX/
- __MACOSX/._Table_S1.docx
- Table_S2.docx
- __MACOSX/._Table_S2.docx
- Table_S3.docx
- __MACOSX/._Table_S3.docx
